# Supplementary material for: Evaluation of genetic variability among “Early Mature” Juglans regia using microsatellite markers and morphological traits
Source: PeerJ. 2017 Oct 26;5:e3834. doi: 10.7717/peerj.3834 (PMC5660874; doi:10.7717/peerj.3834)
Supplement: Data S1 [file peerj-05-3834-s001.xlsx]

## Sheet: Sheet1
		WGA1a		WGA9a		WGA27a		WGA32a		WGA89a		WGA118a		WGA202a		WGA276a		WGA321a
G1	1	182	192	239	239	205	209	204	204	215	221	185	191	262	290	182	192	238
G2	1	188	192	239	239	205	215	169	204	215	221	191	191	274	290	192	192	238
G3	1	188	192	239	239	205	205	169	204	215	221	183	191	262	290	182	192	236
G4	1	182	192	239	245	205	215	169	181	215	215	178	183	270	290	172	182	228
G5	1	182	188	239	239	209	209	169	169	213	215	185	196	262	262	160	186	236
G6	1	182	182	239	239	209	215	208	208	213	215	183	183	262	262	182	182	224
G7	1	182	188	239	245	205	209	196	196	213	215	183	183	262	290	160	182	224
G8	1	188	188	239	239	205	205	169	208	213	215	191	191	262	262	172	192	224
G9	1	182	188	239	239	205	209	200	208	213	215	183	191	262	262	182	192	224
G10	1	182	188	239	239	209	215	196	196	213	215	183	183	262	262	182	182	228
G11	1	188	192	239	245	205	209	169	181	215	221	191	191	262	270	192	192	238
G12	1	182	188	239	239	205	209	200	204	213	215	183	183	262	262	182	182	238
G13	1	188	192	239	239	205	215	169	169	215	221	183	191	262	290	182	192	238
G14	1	188	192	239	239	205	205	208	208	215	221	183	191	262	262	182	190	240
G15	1	182	188	233	239	209	209	181	204	215	215	183	183	262	284	160	160	236
G16	1	182	182	239	245	209	215	169	181	215	215	178	185	284	290	160	172	228
G17	1	182	188	239	239	205	215	169	204	215	215	183	185	262	290	182	186	224
G18	1	182	188	239	245	205	205	169	204	213	215	183	191	256	256	182	192	224
G19	1	182	188	239	239	205	215	169	169	215	215	183	191	256	290	182	192	224
G20	1	182	182	239	239	209	209	169	181	213	215	183	185	270	274	172	182	228
G21	1	188	192	239	239	209	215	196	208	215	221	191	191	248	262	192	192	240
G22	1	188	192	239	239	205	215	169	169	215	215	191	191	262	270	192	192	240
G23	1	182	182	239	239	205	205	169	181	213	213	183	185	262	262	182	190	224
G24	1	192	192	239	245	205	205	169	169	213	215	191	191	262	262	160	192	236
G25	1	182	188	239	239	209	215	169	181	215	221	183	191	262	262	182	192	236
G26	1	182	188	239	239	205	209	169	169	215	221	183	183	256	262	172	182	224
G27	1	182	188	239	245	205	215	169	204	213	215	183	191	262	262	182	192	228
G28	1	182	188	239	239	209	215	169	196	213	215	191	191	262	274	192	192	236
G29	1	188	192	239	239	209	215	169	208	213	213	191	191	262	262	172	192	236
G30	1	188	192	239	245	205	209	169	169	215	221	191	191	248	270	172	192	236
G31	1	188	192	239	245	209	215	169	181	213	215	183	191	248	248	182	192	238
G32	1	188	192	239	245	205	205	169	169	213	215	183	191	248	262	182	192	236
G33	1	188	188	239	239	209	209	169	196	215	215	191	191	256	262	172	192	240
G34	1	188	188	239	245	205	209	188	188	213	215	183	191	262	262	182	182	238
G35	1	182	188	239	239	209	215	169	169	213	215	185	191	256	262	186	192	228
G36	1	188	188	239	245	209	215	169	169	213	215	185	185	262	274	160	186	228
G37	1	182	188	239	239	205	205	169	169	213	215	183	185	262	270	160	186	228
G38	1	182	188	239	239	209	209	169	169	213	215	183	185	248	256	182	186	238
G39	1	188	192	239	239	209	209	208	208	215	221	178	191	262	262	160	172	228
G40	1	188	188	239	239	215	215	188	188	213	215	185	185	256	256	186	186	228
G41	1	188	188	245	245	205	215	169	204	215	221	185	191	248	274	186	192	224
G42	1	188	188	239	239	205	215	169	196	213	215	183	185	256	262	172	182	236
G43	1	188	192	239	239	205	205	169	169	215	221	191	191	256	262	192	192	224
G44	1	182	188	239	239	205	215	169	169	213	215	183	191	262	274	182	192	240
G45	1	188	192	233	247	205	215	169	196	215	221	183	191	262	290	182	192	238
G46	1	188	192	239	239	205	205	169	208	221	221	183	191	256	274	182	192	224
G47	1	188	188	239	239	209	209	169	169	215	221	185	191	262	290	172	186	238
G48	1	188	188	239	245	209	215	204	204	215	221	185	191	262	262	186	190	238
G49	1	182	192	239	239	209	215	196	208	213	215	185	191	256	262	186	190	224
G50	1	188	188	239	239	205	215	169	204	215	221	191	191	290	290	160	190	236
G51	1	188	188	239	239	209	209	169	196	221	221	183	183	262	290	172	182	236
G52	1	188	188	239	239	209	215	188	204	213	215	191	191	248	256	160	190	238
G53	1	182	188	239	245	205	205	169	181	213	215	183	191	248	262	182	192	236
G54	1	182	188	239	239	205	215	169	208	215	221	183	185	256	262	182	186	236
G55	1	188	192	239	239	209	209	169	196	215	221	191	191	262	262	190	190	236
G56	1	182	188	239	239	205	215	169	181	213	215	185	191	248	256	186	192	238
G57	1	188	192	239	245	205	209	196	208	213	215	191	196	248	248	190	192	238
G58	1	188	188	239	239	209	209	169	169	215	221	183	196	262	262	182	192	224
G59	1	188	188	239	247	209	215	181	208	215	221	183	196	256	262	182	192	224
G60	1	188	192	239	239	209	209	181	208	213	215	191	191	256	262	190	190	240
G61	1	188	188	239	239	209	215	169	169	215	215	183	196	262	262	160	172	238
G62	1	188	188	239	239	209	209	200	200	215	221	183	185	262	262	160	172	238
G63	1	182	192	245	245	205	211	169	181	221	221	185	191	262	262	186	192	228
G64	1	182	192	239	239	205	205	181	200	215	221	183	183	262	262	182	182	224
G65	1	182	182	239	245	205	209	169	181	215	221	185	191	262	262	182	190	224
G66	1	188	192	239	245	209	215	196	196	215	215	191	191	262	290	190	190	238
G67	1	188	192	239	245	205	215	169	169	213	215	191	196	262	290	190	192	238
G68	1	182	182	239	245	209	215	169	181	215	221	185	191	262	270	186	190	224
G69	1	182	182	239	245	209	215	169	169	190	215	185	191	284	290	186	192	224
G70	1	188	188	239	239	209	215	208	208	215	221	191	196	262	262	190	192	238
G71	1	182	188	239	239	209	209	169	200	215	221	183	183	262	262	182	182	224
G72	1	182	182	239	239	205	211	169	169	190	215	185	185	248	248	160	182	224
G73	1	188	188	239	239	205	205	169	169	221	221	183	196	262	290	160	172	238
G74	1	188	192	239	239	205	205	169	208	221	221	191	191	256	262	190	190	236
G75	1	188	188	239	239	209	215	169	208	213	215	183	183	262	290	182	182	236
G76	1	182	192	239	239	209	215	169	169	215	221	183	191	256	290	182	190	236
G77	1	188	192	239	239	205	215	188	208	213	215	191	191	274	290	190	190	236
G78	1	188	188	239	239	209	209	208	208	213	215	183	191	248	262	182	190	236
G79	1	182	182	239	245	209	209	169	181	190	213	185	191	248	248	182	192	224
G80	1	188	188	239	239	205	209	169	169	215	215	183	196	262	274	182	192	236
G81	1	182	188	239	245	205	209	169	181	215	221	178	191	284	290	182	182	238
G82	1	182	182	239	239	209	209	169	181	215	215	178	183	256	290	182	182	238
G83	1	182	182	245	245	205	215	169	181	221	221	185	191	284	290	186	192	228
G84	1	182	182	245	245	205	211	169	181	215	215	183	191	262	262	182	190	238
G85	1	182	188	245	245	205	205	181	200	215	221	183	191	248	248	182	190	238
G86	1	182	182	239	239	205	205	196	208	213	215	183	191	284	290	182	190	228
G87	1	188	192	233	233	205	215	196	196	213	215	191	191	248	290	190	190	238
G88	1	182	192	239	239	209	205	196	196	215	221	191	191	248	270	190	190	238
G89	1	182	188	239	239	205	215	200	204	213	213	183	191	256	256	182	192	238
G90	1	182	192	233	239	209	215	196	196	213	213	191	191	262	262	190	190	224
G91	1	182	188	239	239	205	205	181	200	213	221	191	191	262	262	190	190	238
G92	1	182	192	239	245	205	215	169	196	221	221	183	191	256	262	182	190	236
G93	1	188	188	239	239	205	205	169	208	215	221	191	191	262	262	190	190	240
G94	1	186	186	239	247	205	209	194	196	213	221	183	191	267	274	163	172	226
G95	1	190	190	233	233	209	209	196	196	215	221	191	191	293	293	172	190	240
G96	1	186	192	233	233	205	209	163	194	215	215	191	198	260	274	172	193	243
G97	1	186	192	233	239	205	205	194	196	215	215	183	191	260	293	190	192	240
G98	1	186	186	239	247	205	209	194	194	213	215	183	191	274	274	163	172	226
G99	1	190	190	233	239	209	209	196	196	215	221	191	293	293	293	172	190	240
G100	1	186	192	233	247	205	209	163	194	215	215	191	198	198	198	172	193	243
G101	1	186	190	233	239	205	205	194	196	215	215	183	191	260	293	190	192	240
G102	1	186	186	239	247	205	209	194	157	213	221	221	191	267	267	163	172	226
G103	1	186	192	245	233	209	209	196	196	215	221	191	191	293	293	172	190	240
